# Supplementary material for: Occurrence of Pharmaceuticals in the Seawater Samples of the Port of Cartagena (Murcia, Spain): A Pilot Study
Source: Toxics. 2026 Mar 3;14(3):217. doi: 10.3390/toxics14030217 (PMC13030690; doi:10.3390/toxics14030217)
Supplement: Supplementary file 1 [file toxics-14-00217-s001.zip]

Archive with 5 entries (5 files):
- Figures SX.pdf
- Table S1.pdf
- Table S2.pdf
- Table S3.pdf
- Table S4.pdf
